# Supplementary material for: Ratiometric Fluorescent pH Sensing with Carbon Dots: Fluorescence Mapping across pH Levels for Potential Underwater Applications
Source: Nanomaterials (Basel). 2024 Sep 2;14(17):1434. doi: 10.3390/nano14171434 (PMC11397204; doi:10.3390/nano14171434)
Supplement: Supplementary file 1 [file nanomaterials-14-01434-s001.zip]

Archive with 1 entries (1 files):
- nanomaterials-3163677-supplementary.pdf
